# Supplementary material for: Characterization of the Microbiome of Corals with Stony Coral Tissue Loss Disease along Florida’s Coral Reef
Source: Microorganisms. 2021 Oct 20;9(11):2181. doi: 10.3390/microorganisms9112181 (PMC8623284; doi:10.3390/microorganisms9112181)
Supplement: Supplementary file 1 [file microorganisms-09-02181-s001.zip]

Archive with 1 entries (1 files):
- microorganisms-1383524 suppl final.pdf
